# Supplementary material for: A longitudinal dataset of five years of public activity in the Scratch online community
Source: Sci Data. 2017 Jan 31;4:170002. doi: 10.1038/sdata.2017.2 (PMC5283066; doi:10.1038/sdata.2017.2)
Supplement: Supplementary file 1 [file sdata20172-isa1.zip]

Archive with 3 entries (3 files):
- i_Investigation.txt
- s_study_Monroy-Hernandez.txt
- a_assay_Monroy-Hernandez.txt
