# Supplementary material for: A longitudinal dataset of five years of public activity in the Scratch online community
Source: Sci Data. 2017 Jan 31;4:170002. doi: 10.1038/sdata.2017.2 (PMC5283066; doi:10.1038/sdata.2017.2)
Supplement: Supplementary file 1 [file sdata20172-isa1.zip › i_Investigation.txt]

# Investigation File generated for Scientific Data with Investigation File Authoring Tool version 0.1.0 on 06/01/2017 - This metadata file is CC0
ONTOLOGY SOURCE REFERENCE
Term Source Name	NCBITAXON	OBI	ERO	GO
Term Source File	http://data.bioontology.org/ontologies/NCBITAXON	http://data.bioontology.org/ontologies/OBI	http://data.bioontology.org/ontologies/ERO	http://data.bioontology.org/ontologies/GO
Term Source Version	2016AA	2014-08-18	2013-08-02	releases/2014-08-30
Term Source Description	National Center for Biotechnology Information (NCBI) Organismal Classification	Ontology for Biomedical Investigations	Eagle-I Research Resource Ontology	Gene Ontology
INVESTIGATION
Investigation Identifier
Investigation Title
Investigation Description
Investigation Submission Date
Investigation Public Release Date
INVESTIGATION PUBLICATIONS
Investigation PubMed ID
Investigation Publication DOI
Investigation Publication Author List
Investigation Publication Title
Investigation Publication Status
Investigation Publication Status Term Accession Number
Investigation Publication Status Term Source REF
INVESTIGATION CONTACTS
Investigation Person Last Name
Investigation Person Mid Initials
Investigation Person First Name
Investigation Person Address
Investigation Person Phone
Investigation Person Fax
Investigation Person Email
Investigation Person Affiliation
Investigation Person Roles
Investigation Person Roles Term Accession Number
Investigation Person Roles Term Source REF
STUDY
Study Identifier	10.1038/sdata.2017.2
Study Title	A longitudinal dataset of five years of public activity in the Scratch online community
Study Submission Date	15/08/2016
Study Public Release Date	31/01/2017
Study Description	http://www.nature.com/articles/sdata20172#abstract
Study File Name	s_study_Monroy-Hernandez.txt
Comment[Subject Keywords]	//;//;//;//;//
Comment[Manuscript Licence]	CC BY-4.0
Comment[Experimental Metadata Licence]	CC0
Comment[Supplementary Information File Name]	
Comment[Supplementary Information File Type]	x-zip-compressed
Comment[Supplementary Information File URL]	http://www.nature.com/articles/sdata20172#supplementary-information
Comment[Data Repository]	Harvard Dataverse
Comment[Data Record Accession]	doi:10.7910/DVN/KFT8EZ
Comment[Data Record URI]	http://dx.doi.org/10.7910/DVN/KFT8EZ
STUDY DESIGN DESCRIPTORS
Study Design Type	observation design	longitudinal data analysis	database creation objective
Study Design Type Term Accession Number	OBI:0300311	OBI:0200082	http://www.ebi.ac.uk/efo/swo/SWO_0000509
Study Design Type Term Source REF	OBI	OBI	ERO
STUDY PUBLICATIONS
Study PubMed ID	""	""	""	""	""
Study Publication DOI	doi:10.1145/1640233.1640239	doi:10.1109/HICSS.2011.75	doi:10.1145/2441776.2441893	doi:10.1177/0002764212469359	doi:10.1145/2670757.2670768
Study Publication Author List	""	""	""	""	""
Study Publication Title	""	""	""	""	""
Study Publication Status	published	published	published	published	published
Study Publication Status Term Accession Number					
Study Publication Status Term Source REF					
STUDY FACTORS
Study Factor Name
Study Factor Type
Study Factor Type Term Accession Number
Study Factor Type Term Source REF
STUDY ASSAYS
Study Assay Measurement Type	exploration behavior
Study Assay Measurement Type Term Accession Number	GO:0035640
Study Assay Measurement Type Term Source REF	GO
Study Assay Technology Type	digital curation
Study Assay Technology Type Term Accession Number	OBI:0302914
Study Assay Technology Type Term Source REF	OBI
Study Assay Technology Platform	""
Study Assay File Name	a_assay_Monroy-Hernandez.txt
STUDY PROTOCOLS
Study Protocol Name	Setting	Defining public data	Procedures
Study Protocol Type	protocol	selection	data collection method
Study Protocol Type Term Accession Number	OBI:0000272	OBI:0001928	ERO:0001932
Study Protocol Type Term Source REF	OBI	OBI	ERO
Study Protocol Description			
Study Protocol URI	""	""	""
Study Protocol Version			
Study Protocol Parameters Name	""	""	""
Study Protocol Parameters Name Term Accession Number	""	""	""
Study Protocol Parameters Name Term Source REF	""	""	""
Study Protocol Components Name	""	""	""
Study Protocol Components Type	""	""	""
Study Protocol Components Type Term Accession Number	""	""	""
Study Protocol Components Type Term Source REF	""	""	""
STUDY CONTACTS
Study Person Last Name	Hill	Monroy-Hernández
Study Person First Name	Benjamin Mako	Andrés
Study Person Mid Initials		
Study Person Email	""	andresmh@uw.edu
Study Person Phone		
Study Person Fax		
Study Person Address		
Study Person Affiliation	Department of Communication, University of Washington, Box 353740, Seattle, Washington 98195, USA	Department of Communication, University of Washington, Box 353740, Seattle, Washington 98195, USA
Study Person Roles		
Study Person Roles Term Accession Number		
Study Person Roles Term Source REF		
Comment[Study Person ORCID]	0000-0001-8588-7429	
Comment[Funder]		
Comment[FundRef ID]		
Comment[Funder Term Source REF]		
Comment[Grant Identifier]		
