# Supplementary material for: A longitudinal dataset of five years of public activity in the Scratch online community
Source: Sci Data. 2017 Jan 31;4:170002. doi: 10.1038/sdata.2017.2 (PMC5283066; doi:10.1038/sdata.2017.2)
Supplement: Supplementary file 1 [file sdata20172-isa1.zip › s_study_Monroy-Hernandez.txt]

Source Name	Characteristics[organism]	Term Source REF	Term Accession Number	Protocol REF	Protocol REF	Sample Name
Lifelong Kindergarten Group at the MIT Media Lab	Homo sapiens	NCBITAXON	NCBITaxon:9606	Setting	Defining public data	Scratch
