# Supplementary material for: A longitudinal dataset of five years of public activity in the Scratch online community
Source: Sci Data. 2017 Jan 31;4:170002. doi: 10.1038/sdata.2017.2 (PMC5283066; doi:10.1038/sdata.2017.2)
Supplement: Supplementary file 1 [file sdata20172-isa1.zip › a_assay_Monroy-Hernandez.txt]

Sample Name	Protocol REF	Assay Name	Raw Data File	Comment[Data Repository]	Comment[Data Record Accession]	Comment[Data Record URI]
Scratch	Procedures	Scratch	doi:10.7910/DVN/KFT8EZ	Harvard Dataverse	doi:10.7910/DVN/KFT8EZ	http://dx.doi.org/10.7910/DVN/KFT8EZ
